# Supplementary material for: Differential Effects of Typical Korean Versus American-Style Diets on Gut Microbial Composition and Metabolic Profile in Healthy Overweight Koreans: A Randomized Crossover Trial
Source: Nutrients. 2019 Oct 14;11(10):2450. doi: 10.3390/nu11102450 (PMC6835328; doi:10.3390/nu11102450)
Supplement: Supplementary file 1 [file nutrients-11-02450-s001.zip]

Archive with 9 entries (9 files):
- Supplementary table S4.xlsx
- Supplementary Figure S1.pdf
- Supplementary Figure S2.pdf
- Supplementary Figure S3.pdf
- Supplementary Figure S4.pdf
- Supplementary Figure S5.pdf
- Supplementary table S1.xlsx
- Supplementary table S2.xlsx
- Supplementary table S3.xlsx
