# Supplementary material for: Differential Effects of Typical Korean Versus American-Style Diets on Gut Microbial Composition and Metabolic Profile in Healthy Overweight Koreans: A Randomized Crossover Trial
Source: Nutrients. 2019 Oct 14;11(10):2450. doi: 10.3390/nu11102450 (PMC6835328; doi:10.3390/nu11102450)
Supplement: Supplementary file 1 [file nutrients-11-02450-s001.zip › Supplementary table S4.xlsx]

## Sheet: Supplementary Table4.
Supplementary Table S4. Baseline characteristics of the subgroups defined by enterotype
Baseline characteristics	Enterotype 1	Enterotype 2	Enterotype 3	P-value†
	(N=22)	(N=12)	(N=20)
Age, years	40.09±13.5	44.58±12.0	40.35±10.44	0.5121
BMI, kg/m2	27.63±4.34	27.19±3.11	27.63±3.62	0.9466
Body fat percent, %	34.02±6.93	31.03±3.65	31.07±6.68	0.1152
Total cholesterol, mg/dL	231.5±41.2	201.8±24.1	218.8±31.0	0.0755
LDL cholesterol, mg/dL	158.4±38.7	131.0±20.5	150.5±26.9	0.0563
Data are presented as mean ± SD.
† P-value for comparison among Enterotype 1, 2, and 3 (Kruskal-Wallis test)
