# Supplementary material for: Differential Effects of Typical Korean Versus American-Style Diets on Gut Microbial Composition and Metabolic Profile in Healthy Overweight Koreans: A Randomized Crossover Trial
Source: Nutrients. 2019 Oct 14;11(10):2450. doi: 10.3390/nu11102450 (PMC6835328; doi:10.3390/nu11102450)
Supplement: Supplementary file 1 [file nutrients-11-02450-s001.zip › Supplementary table S1.xlsx]

## Sheet: Supplementary Table1.
Supplementary Table S1. Baseline characteristics, daily energy, and macronutrient intake of the participants.
	All	Men	Women
	(n=54)	(n=28)	(n=26)
Age (years)	41.2 ± 12.0	36.6 ± 10.7	46.2 ± 11.5
BMI (kg/m2)	27.5 ± 3.8	28.1 ± 3.1	26.9 ± 4.3
Body fat percent (%)	32.3 ± 6.3	28.2 ± 4.7	36.7 ± 4.7
Total cholesterol (mg/dL)	220.1 ± 35.6	218.4 ± 37.0	222.1 ± 34.7
LDL cholesterol (mg/dL)	149.4 ± 32.4	148.7 ± 35.8	150.1 ± 29.0
Energy (kcal/d)	2154.6 ± 665.6	2420.6 ± 750.1	1868.2 ± 408.8
Carbohydrates (g/d)	297.7 ± 77.2	317.4 ± 83.2	276.5 ± 65.1
% of total energy	56.7 ± 9.5	53.7 ± 7.6	59.9 ± 10.3
Protein (g/d)	81.2 ± 29.8	94.4 ± 32.8	67.0 ± 17.8
% of total energy	15.0 ± 2.5	15.6 ± 2.5	14.3 ± 2.3
Fat (g/d)	66.8 ± 35.2	78.8 ± 40.2	53.8 ± 23.3
% of total energy	26.8 ± 7.4	28.1 ± 6.3	25.3 ± 8.3
BMI: body mass index; LDL: low-density lipoprotein
All values are presented as mean ± SD.
