# Supplementary material for: Differential Effects of Typical Korean Versus American-Style Diets on Gut Microbial Composition and Metabolic Profile in Healthy Overweight Koreans: A Randomized Crossover Trial
Source: Nutrients. 2019 Oct 14;11(10):2450. doi: 10.3390/nu11102450 (PMC6835328; doi:10.3390/nu11102450)
Supplement: Supplementary file 1 [file nutrients-11-02450-s001.zip › Supplementary table S2.xlsx]

## Sheet: Supplementary Table2.
	Supplementary Table S2. List of serum metabolites.
			TKD							RAD							TAD
	Name		Before		After		FC	p value		Before		After		FC	p value		Before		After		FC	p value
			Average	SD	Average	SD				Average	SD	Average	SD				Average	SD	Average	SD
	2-Aminobutyrate		5.04444	(1.58)	5.01296	(1.44)	0.993759	0.92452		4.72692	(1.69)	5.77593	(1.4)	1.22192	0.000535453		4.65472	(1.54)	5.58302	(1.47)	1.19943	0.517706
	3-Hydroxybutyrate		8.00185	(9.76)	11.6907	(14.64)	1.461	0.122386		7.66154	(9.56)	10.4	(9.62)	1.35743	0.00127014		5.71132	(5.37)	8.92075	(10.38)	1.56194	0.898616
	Acetate		4.36481	(1.88)	5.47778	(2.07)	1.25499	0.001041		4.69231	(2.26)	5.65556	(3.05)	1.20528	0.0014526		4.32264	(2.17)	4.94151	(2.29)	1.14317	0.0288553
	Acetone		3.74259	(1.87)	4.17963	(2.15)	1.11677	0.298959		3.59423	(1.32)	4.15926	(1.37)	1.1572	0.0217937		3.30755	(1.06)	4.05849	(2.54)	1.22704	0.435032
	Alanine		97.2278	(19.26)	90.7852	(19.66)	0.933737	0.0293766		97.9135	(20.5)	91.8796	(17.91)	0.938376	0.0925623		99.2358	(18.49)	93.8906	(17.74)	0.946136	0.0681912
	Arginine		49.0278	(6.39)	51.363	(8.59)	1.04763	0.0164798		49.1692	(6.37)	48.6204	(6.53)	0.988837	0.390464		49.2057	(6.02)	51.9491	(6.55)	1.05575	0.296949
	Ascorbate		14.637	(4.61)	14.6111	(3.01)	0.998229	0.856489		14.5868	(4.54)	17.1906	(3.89)	1.1785	4.06597e-05		14.1811	(4.59)	16.9038	(3.41)	1.19199	0.833785
	Betaine		9.04815	(4.07)	8.56667	(2.76)	0.946787	0.237423		9.46604	(3.75)	9.54528	(3.42)	1.00837	0.830493		8.78113	(2.93)	8.72264	(3.53)	0.993339	0.0132205
	Carnitine		8.28704	(2.33)	8.62407	(2.62)	1.04067	0.133565		8.52642	(2.07)	8.69057	(2.38)	1.01925	0.506576		8.2717	(2.35)	8.82453	(2.61)	1.06683	0.498241
	Choline		1.50926	(0.48)	1.36667	(0.47)	0.905521	0.0190304		1.49623	(0.56)	1.62453	(0.51)	1.08575	0.017124		1.48868	(0.48)	1.49623	(0.52)	1.00507	0.381607
	Citrate		21.9093	(4.62)	23.3426	(4.46)	1.06542	0.0317978		22.8585	(5.55)	24.4906	(5.31)	1.0714	0.0270394		21.5019	(4.44)	23.2094	(4.37)	1.07941	0.0569908
	Creatine		5.52222	(2.45)	5.75926	(2.07)	1.04292	0.160692		5.41887	(2.27)	5.75094	(2.51)	1.06128	0.43918		5.8566	(2.84)	6.37547	(2.91)	1.0886	0.0123799
	Creatinine		13.3278	(3.06)	13.837	(2.69)	1.03821	0.0569221		13.4	(3.13)	13.7623	(2.78)	1.02703	0.0795736		13.3774	(2.77)	13.5094	(2.84)	1.00987	0.766797
	Dimethylamine		0.490741	(0.76)	0.307407	(0.11)	0.626415	0.012167		0.358491	(0.18)	0.345283	(0.18)	0.963158	0.498009		0.388679	(0.2)	0.367925	(0.17)	0.946602	0.876882
	Ethanol		2.09815	(0.93)	2.06111	(0.61)	0.982348	0.942245		2.22264	(1.18)	1.88679	(0.52)	0.848896	0.0916662		2.08679	(0.71)	1.95283	(0.48)	0.935805	0.000583223
	Formate		3.87593	(0.77)	3.78148	(0.65)	0.975633	0.781869		3.67925	(0.63)	3.6717	(0.59)	0.997949	0.632174		3.80755	(0.86)	3.67736	(0.72)	0.965808	0.0551753
	Glucose		1140.79	(158.99)	1150.19	(141.95)	1.00824	0.596439		1127.09	(142.58)	1140.32	(143.39)	1.01173	0.280123		1139	(130.27)	1144.75	(136.17)	1.00505	0.150115
	Glutamine		131.23	(17.12)	135.815	(16.2)	1.03494	0.0330868		130.651	(15.61)	133.325	(12.77)	1.02046	0.141348		130.466	(15.51)	131.16	(15.51)	1.00532	0.000153864
	Glycine		46.8741	(11.33)	46.3944	(7.29)	0.989768	0.934804		46.2604	(10.24)	44.1811	(8.2)	0.955053	0.0483474		47.2755	(12.76)	45.0075	(9.16)	0.952027	0.00191402
	Histidine		11.7296	(1.6)	12.2111	(1.34)	1.04105	0.0500321		11.7623	(1.38)	11.9774	(1.14)	1.01829	0.167325		11.7755	(1.29)	11.9377	(1.19)	1.01378	0.0196367
	Isoleucine		18.9241	(4.43)	17.4759	(4.25)	0.923476	0.00206158		18.3962	(3.95)	17.4962	(3.69)	0.951077	0.0417077		18.3679	(3.64)	17.3774	(4.31)	0.946071	0.00902779
	Lactate		296.993	(85.62)	264.833	(80.18)	0.891717	0.00443116		290.192	(81.25)	271.809	(80.54)	0.936652	0.140486		299.736	(77.45)	255.7	(84.56)	0.853084	0.420853
	Leucine		34.4019	(6.98)	32.1907	(7.1)	0.935727	0.00045729		34.1887	(6.55)	33.6151	(6.51)	0.983223	0.2646		33.9019	(6.03)	32.6094	(6.15)	0.961877	0.0205795
	Lysine		17.5333	(3.45)	18.3074	(3.69)	1.04415	0.151635		17.2151	(3.47)	18.1792	(3.41)	1.05601	0.0475785		16.8094	(3.17)	18.1585	(3.28)	1.08026	0.086852
	Mannose		12.1056	(2.56)	12.7	(2.13)	1.04911	0.0789502		12.0094	(2.78)	13.2415	(2.6)	1.10259	7.26487e-05		12.3094	(2.78)	12.9528	(2.05)	1.05227	0.0546148
	Methanol		23.5463	(5.52)	25.8185	(6.13)	1.0965	0.0189561		22.9245	(7.71)	24.2528	(5.86)	1.05794	0.074441		24.1849	(6.82)	23.083	(5.99)	0.954439	0.102822
	Methionine		7.96296	(1.73)	8.13704	(1.68)	1.02186	0.405197		7.80755	(1.96)	8.05094	(1.51)	1.03117	0.357571		7.79811	(1.39)	7.99057	(1.69)	1.02468	0.244361
	N,N-Dimethylglycine		0.709259	(0.39)	0.637037	(0.25)	0.898172	0.386874		0.666038	(0.29)	0.766038	(0.31)	1.15014	0.00520034		0.675472	(0.33)	0.679245	(0.26)	1.00559	0.0221087
	O-Phosphocholine		1.36296	(0.59)	1.54815	(0.68)	1.13587	0.0911082		1.51698	(0.59)	1.5434	(0.6)	1.01741	0.964185		1.29057	(0.55)	1.49245	(0.51)	1.15643	0.532582
	Phenylalanine		10.0074	(2.42)	9.43333	(2.62)	0.942635	0.160653		10.0887	(2.76)	9.31698	(2.24)	0.923509	0.0181514		9.77358	(2.66)	9.22075	(2.3)	0.943436	0.0430746
	Proline		40.413	(12.17)	36.7889	(10.72)	0.910324	0.00162267		40.3075	(11.11)	42.1057	(12.88)	1.04461	0.172757		42.1811	(11.36)	39.717	(11.34)	0.941582	3.88671e-06
	Pyruvate		9.55	(4.09)	8.59815	(3.67)	0.90033	0.213388		8.5717	(3.85)	8.48113	(3.58)	0.989434	0.931051		9.68679	(4.13)	8.9434	(4.2)	0.923257	0.00216434
	Threonine		27.0056	(6.41)	27.7111	(7.2)	1.02613	0.602402		26.1226	(6.65)	27.2302	(6.95)	1.0424	0.362443		26.1132	(7.07)	26.7038	(6.08)	1.02262	0.526416
	Trimethylamine N-oxide		2.31481	(3.86)	1.52222	(0.86)	0.6576	0.604284		1.47736	(1.48)	1.88679	(4.57)	1.27714	0.0824576		2.23585	(3.5)	1.72453	(1.6)	0.771308	0.448277
	Tyrosine		12.5722	(2.61)	12.6222	(2.42)	1.00398	0.498138		12.7245	(2.59)	12.7434	(2.33)	1.00148	0.843894		12.3434	(2)	12.8208	(2.21)	1.03867	0.00218792
	Valine		60.4167	(11.03)	56.7	(11.08)	0.938483	0.00112194		58.1642	(9.86)	58.5321	(10.95)	1.00633	0.753372		59.3019	(8.55)	57.6415	(10.26)	0.972001	0.221783
	myo-Inositol		4.5	(0.82)	4.75185	(0.86)	1.05597	0.0293758		4.51509	(0.83)	5.08302	(0.98)	1.12578	4.88284e-05		4.54528	(1)	4.85094	(0.94)	1.06725	0.0569155
	Assigned metabolism were determined with their biological relevance. The concentration of metabolites were indicated with average. Fold change means the ratio of concentration in serum after each diet to before each diet (CAfter/CBefore). P-value between the levels before and after each dietary pattern were determined from the Wilcoxon Signed-Rank test.
