# Supplementary material for: Differential Effects of Typical Korean Versus American-Style Diets on Gut Microbial Composition and Metabolic Profile in Healthy Overweight Koreans: A Randomized Crossover Trial
Source: Nutrients. 2019 Oct 14;11(10):2450. doi: 10.3390/nu11102450 (PMC6835328; doi:10.3390/nu11102450)
Supplement: Supplementary file 1 [file nutrients-11-02450-s001.zip › Supplementary table S3.xlsx]

## Sheet: Supplementary Table3.
	Supplementary Table S3. List of urine metabolites.
			TKD							RAD							TAD
	Name		Before		After		FC	p value		Before		After		FC	p value		Before		After		FC	p value
			Average	SD	Average	SD				Average	SD	Average	SD				Average	SD	Average	SD
	1-Methylnicotinamide		6.46727	(3.41)	6.28978	(3.02)	0.972556	0.515646		6.32483	(3.55)	6.42782	(3.32)	1.01628	0.828292		5.60458	(2.66)	6.80557	(2.58)	1.21429	0.000797446
	2-Hydroxybutyrate		3.49206	(1.13)	3.19358	(0.87)	0.914526	0.052185		3.78348	(2.38)	3.65787	(1.17)	0.966802	0.319281		3.40245	(1.11)	3.76513	(1.33)	1.10659	0.0248993
	2-Hydroxyisobutyrate		6.4785	(1.93)	6.00162	(1.73)	0.926389	0.207166		6.50219	(2.15)	6.43384	(1.89)	0.989489	0.911886		6.45392	(2.01)	6.33736	(1.56)	0.98194	0.799494
	2-Oxoglutarate		16.3038	(11.33)	15.9207	(9.29)	0.9765	0.733779		16.0588	(9.04)	18.8885	(13.56)	1.17621	0.0183113		15.4261	(8.67)	16.1047	(8.78)	1.04399	0.261169
	3-Aminoisobutyrate		70.118	(85.06)	70.2187	(89.54)	1.00144	0.614474		72.277	(91.07)	70.2305	(89.75)	0.971685	0.373625		69.3156	(86.75)	76.0013	(98.75)	1.09645	0.584551
	3-Hydroxy-3-methylglutarate		2.54375	(0.96)	2.3201	(0.65)	0.912077	0.11811		2.575	(1.03)	2.19681	(0.72)	0.85313	0.00430346		2.45517	(0.95)	2.29393	(0.9)	0.934326	0.122217
	3-Hydroxyisovalerate		7.989	(4.13)	6.53688	(2.88)	0.818235	0.011222		7.31107	(3.84)	7.33774	(2.97)	1.00365	0.586135		7.51292	(3.6)	8.61624	(4.45)	1.14686	0.0316939
	3-Indoxylsulfate		21.7957	(13.42)	20.5617	(15.55)	0.943384	0.283733		23.1964	(15.39)	18.2067	(9.83)	0.784893	0.0395644		22.2338	(13.13)	23.8209	(11.91)	1.07138	0.279883
	4-Hydroxyphenylacetate		11.0028	(6.51)	10.9991	(9.75)	0.999662	0.779606		11.2956	(6.92)	9.55175	(4.76)	0.845618	0.216845		11.178	(6.44)	12.4365	(11.47)	1.11259	0.900644
	Acetone		2.00056	(1.2)	2.15358	(2.42)	1.07649	0.663696		1.68467	(0.82)	1.74018	(1.08)	1.03294	0.687095		1.82295	(1.58)	2.02482	(2.42)	1.11074	0.645052
	Alanine		26.6118	(11.28)	23.1408	(9.77)	0.869571	0.018528		25.6673	(11.35)	22.5101	(9.14)	0.876995	0.059943		26.5262	(10.4)	24.4824	(10.79)	0.92295	0.108317
	Carnitine		11.5607	(12.7)	15.0658	(13.77)	1.3032	0.0939956		11.0983	(16.69)	8.51594	(9.05)	0.76732	0.290099		9.8945	(9.51)	17.1139	(12.45)	1.72964	0.000772989
	cis-Aconitate		297.577	(188.9)	287.927	(171.46)	0.967571	0.907464		305.193	(216.31)	379.334	(229.11)	1.24293	0.310754		296.903	(213.35)	329.802	(211.62)	1.11081	0.561113
	Citrate		44.2889	(34.8)	33.9089	(7.67)	0.765628	0.430793		39.8929	(19.28)	32.8477	(13.79)	0.823397	0.000251607		41.3277	(19.73)	35.8331	(16.17)	0.867047	0.0106821
	Dimethylamine		68.2568	(21.11)	77.6024	(49.39)	1.13692	0.239877		68.1718	(23.83)	62.3593	(17.51)	0.914737	0.00721371		67.876	(25.1)	62.2077	(15.05)	0.916491	0.027208
	Ethanolamine		15.0089	(9.56)	13.1881	(9.13)	0.878688	0.907464		12.5362	(7.58)	12.9528	(7.38)	1.03323	0.0311111		14.8541	(10.56)	14.8637	(9.29)	1.00065	0.142093
	Formate		0.208511	(0.14)	0.218233	(0.13)	1.04663	0.104584		0.253082	(0.27)	0.259823	(0.19)	1.02664	0.635769		0.197015	(0.14)	0.245673	(0.44)	1.24698	0.324197
	Fumarate		45.5914	(14.59)	47.1931	(12.96)	1.03513	0.714414		45.4378	(14.91)	44.3656	(13.2)	0.976404	0.157945		43.9699	(13.85)	46.6427	(13.43)	1.06079	0.948511
	Gluconate		34.5566	(13.07)	31.2597	(9.74)	0.904595	0.15416		34.0152	(12)	34.6562	(11.07)	1.01884	0.323602		42.656	(64.81)	33.4521	(11.14)	0.784231	0.102756
	Glucose		84.7418	(62.8)	73.1638	(54.16)	0.863374	0.0123749		79.5423	(62.69)	73.8182	(66.4)	0.928038	0.538378		83.4728	(66.59)	80.2826	(77.33)	0.961782	0.832926
	Glycine		47.6025	(18.59)	37.3869	(13.28)	0.785396	0.0143012		45.8001	(27.09)	35.6562	(14.88)	0.778518	0.364191		47.2295	(27.44)	38.9217	(17.95)	0.824098	0.461625
	Glycolate		50.0556	(34.51)	46.1904	(28.51)	0.922783	0.000902631		49.428	(32.74)	42.6991	(27.57)	0.863863	0.000528544		50.5608	(32.42)	48.2679	(28.89)	0.954651	0.00285027
	Guanidoacetate		200.004	(239.16)	211.311	(190.56)	1.05653	0.663696		201.884	(186.04)	315.227	(311.12)	1.56142	0.0259827		188.198	(153.27)	221.599	(185.12)	1.17748	0.578649
	Hippurate		52.5871	(24.78)	49.9464	(23.79)	0.949784	0.175064		47.0982	(25.26)	42.532	(23.22)	0.90305	0.000342356		50.8407	(26.83)	50.9487	(25.08)	1.00213	0.201032
	Histidine		2.18088	(1.21)	2.06159	(0.76)	0.945302	0.532469		2.16549	(1.23)	2.99916	(1.58)	1.38498	0.179858		2.27407	(1.28)	2.43308	(1.29)	1.06992	0.759861
	Homovanillate		10.3674	(7.36)	11.1286	(6.12)	1.07342	0.819513		16.3003	(32.51)	13.0823	(8.63)	0.802576	0.000243053		9.73256	(6.71)	10.2609	(4.48)	1.05428	0.198015
	Hypoxanthine		43.3793	(15.05)	40.6273	(14.57)	0.936559	0.341387		43.2203	(13.66)	49.3106	(17.66)	1.14091	0.188632		41.4741	(14.51)	43.3124	(16.56)	1.04432	0.315817
	Isocitrate		1.35019	(0.42)	1.30115	(0.38)	0.963673	0.377481		1.29398	(0.48)	1.29239	(0.35)	0.998767	0.0297537		1.32328	(0.34)	1.31685	(0.48)	0.995145	0.406038
	Isoleucine		15.7519	(14.48)	13.8611	(16.41)	0.879963	0.239877		15.9881	(21.48)	14.6511	(17.18)	0.916374	0.982343		17.7801	(31.37)	13.3275	(13.63)	0.749572	0.477491
	Lactate		4.1584	(1.12)	4.05185	(1.18)	0.974376	0.0712563		3.96898	(1.3)	3.79701	(0.98)	0.956673	0.883866		4.03488	(1)	3.88282	(1.05)	0.962314	0.128586
	Leucine		6.90007	(5.11)	7.17165	(5.72)	1.03936	0.561113		6.36271	(4.46)	6.05912	(4.46)	0.952287	0.17139		7.26605	(7.4)	5.88649	(4.17)	0.810135	0.17782
	Methanol		2.60861	(1.18)	2.68957	(1.16)	1.03104	0.779606		2.40191	(1.1)	2.28666	(0.94)	0.952018	0.407821		2.52206	(1.06)	2.64006	(1.11)	1.04679	0.515646
	Methionine		1.34213	(1.13)	1.25816	(0.59)	0.937439	0.584551		1.23979	(0.69)	1.31629	(0.61)	1.06171	0.492657		1.17659	(0.58)	1.24854	(0.63)	1.06116	0.198015
	Methylsuccinate		5.01667	(4.29)	3.8797	(1.74)	0.773363	0.319989		4.72997	(3.38)	4.54944	(2.81)	0.961833	0.0917088		4.64746	(3.07)	4.32078	(2.33)	0.929709	0.16965
	N,N-Dimethylglycine		4.15222	(1.3)	3.84377	(1.43)	0.925715	0.0238099		5.86781	(10.1)	3.81876	(1.16)	0.650798	0.807656		4.31329	(1.38)	3.8075	(1.28)	0.882736	0.425773
	Pyruvate		2.08934	(0.43)	2.1018	(0.45)	1.00596	0.0383815		2.0864	(0.41)	2.14904	(0.48)	1.03002	0.0759013		2.11977	(0.45)	2.04308	(0.47)	0.963822	0.003278
	Succinate		128.864	(81.18)	94.0929	(66.89)	0.73017	0.873441		115.495	(71.9)	72.4768	(70.5)	0.627533	0.532549		111.06	(64.86)	77.55	(50.08)	0.69827	0.299488
	tau-Methylhistidine		13.3934	(5.23)	12.6941	(5.1)	0.947792	0.584551		12.7935	(8.44)	12.471	(7.61)	0.974792	0.174178		13.1386	(6.02)	13.7915	(6.4)	1.0497	0.638886
	Taurine		10.7322	(10.57)	11.7464	(22.37)	1.0945	0.000496137		10.0935	(11.59)	13.5858	(15.47)	1.346	4.06827e-06		11.9864	(11.18)	9.44136	(9.05)	0.787675	8.17624e-05
	Threonine		149.061	(300.93)	84.6823	(49.59)	0.568107	0.268548		97.7131	(122.32)	105.855	(272.32)	1.08332	0.550132		134.406	(195.47)	100.192	(138.55)	0.745442	0.303517
	trans-Aconitate		8.14759	(3.09)	7.78945	(3.63)	0.956043	0.602424		7.74065	(2.65)	8.24933	(3.44)	1.06572	0.274255		7.56428	(2.62)	8.02453	(2.77)	1.06084	0.645052
	Trigonelline		8.35986	(3.53)	8.29931	(4.41)	0.992757	0.172341		8.3797	(4.29)	8.05698	(3.75)	0.961488	0.0196637		8.13162	(3.3)	9.70072	(10.38)	1.19296	0.0874272
	Trimethylamine N-oxide		6.40148	(3.28)	5.84381	(1.93)	0.912884	0.78622		6.09597	(3.23)	6.65004	(2.93)	1.09089	0.0449469		6.15507	(2.83)	6.60079	(2.9)	1.07242	0.382152
	Tryptophan		3.95954	(1.2)	3.66571	(1.12)	0.925792	0.236451		3.78426	(1.37)	3.79463	(1)	1.00274	0.766797		3.85703	(1.05)	3.81906	(1.1)	0.990155	0.172341
	Tyrosine		1.65768	(1.25)	2.0528	(1.4)	1.23836	0.846387		1.68626	(1.14)	1.9404	(1.13)	1.15071	0.336791		1.73018	(1.16)	1.61533	(1.16)	0.933621	0.396379
	Uracil		14.4502	(4.7)	14.3615	(4.01)	0.993862	0.590481		15.1784	(5.74)	15.4759	(5.51)	1.0196	0.0611569		14.0936	(4.62)	13.9981	(4.48)	0.993221	0.186279
	Valine		2.72531	(2.98)	2.60628	(1.92)	0.956327	0.0243493		2.95153	(2.62)	2.68801	(1.01)	0.910717	0.828292		2.69969	(1.53)	5.1931	(15.92)	1.92359	0.620538
	Xanthosine		21.9973	(4.82)	21.6373	(4.39)	0.983634	0.0688743		21.1981	(5.86)	20.0386	(3.87)	0.945301	0.433351		21.6784	(5.17)	23.1773	(7.87)	1.06914	0.0874213
	Assigned metabolism were determined with their biological relevance. The concentration of metabolites were indicated with average. Fold change means the ratio of concentration in serum after each diet to before each diet (CAfter/CBefore). P-value between the levels before and after each dietary pattern were determined from the Wilcoxon Signed-Rank test.
